# Supplementary material for: Biosynthesis, Characterization and Antibacterial Application of Novel Silver Nanoparticles against Drug Resistant Pathogenic Klebsiella pneumoniae and Salmonella Enteritidis
Source: Molecules. 2021 Oct 2;26(19):5996. doi: 10.3390/molecules26195996 (PMC8512087; doi:10.3390/molecules26195996)
Supplement: Supplementary file 1 [file molecules-26-05996-s001.zip]

Archive with 1 entries (1 files):
- molecules-1369575-supplementary.pdf
